# Supplementary material for: Regulation of Inflammation-Related Genes through Fosl1 Suppression in a Levetiracetam-Treated Pilocarpine-Induced Status Epilepticus Mouse Model
Source: Int J Mol Sci. 2022 Jul 9;23(14):7608. doi: 10.3390/ijms23147608 (PMC9317701; doi:10.3390/ijms23147608)
Supplement: Supplementary file 1 [file ijms-23-07608-s001.zip]

Archive with 1 entries (1 files):
- ijms-1782203-supplementary.pdf
